# Supplementary material for: The COMFORTage project: study protocol for the integration of multiple sources towards personalised preventions at Ace Alzheimer Center Barcelona
Source: Front Digit Health. 2026 Jan 26;7:1633507. doi: 10.3389/fdgth.2025.1633507 (PMC12883644; doi:10.3389/fdgth.2025.1633507)
Supplement: Supplementary file 1 [file Supplementaryfile1.xlsx]

## Sheet: authorship list
	Co-authorship List
				COMFORTage
Organization Name	Scientific Contribution (pick from the drop down list)	Co-authors Name	Paper title #1	Paper title
clinical
technical
societal
ethical/legal
general/managarial
			Establishing a Coordination Framework for Enhanced Prevention, Risk Identification and Relief for Dementia and Frailty (Lead authors: George Manias,..)
ACE	Project Administration	Sergi Valero	project Administration
ACE	Project Administration	Andrea Miguel	project administration
ACE	Formal Analysis	Berta Calm	formal analysis
ACE	Investigation	Ariadna Solivar	investigation
ACE	Formal Analysis	Josep Blasquez	formal analysis
ACE	Formal Analysis	Adrian Hinojosa	formal analysis
AMI	Funding Acquisition	Ioannis G Amiridis	Funding Acquisition, Conceptualization,investigation
AMI	Investigation	Chrysostomos Sahinis	Investigation
AMI	Investigation	Rafail G Pechlivanos	Investigation
AMI	Investigation	Nikolaos Varvariotis	Investigation
AMI	Investigation	Anastasios Lykidis	Investigation
AMI	Methodology	Roger M. Enoka	Methodology
AMI	Writing – Original Draft Preparation	AMI team	Writing - Original draft preparation
AMI	Writing – Review & Editing	AMI team	Writing - Review & Editing
ANA	Project Administration	Anamaria Porumbaceanu
ANA	Resources	Luiza Spiru
ANA	Software	Mircea Marzan
ANA	Supervision	Razvan Trascu
ANA	Validation	Andreea Stamate
ANA	Visualization	Cosmina Paul
ASL	Supervision	Giuseppe Quintavalle	Supervision
ASL	Project Administration	Paolo Parente	Project Administration
ASL	Project Administration	Andrea Barbara	Project Administration
ASL	Methodology	Giorgio Filippi	Methodology
AUTH	Methodology	Antonis Mpillis	methodology, conceptualization, funcing acquisition, writing-original draft preparation
AUTH	Supervision	Panagiotis Bamidis	supervision, funding acquisition, conceptualization
AUTH	Writing – Original Draft Preparation	Maria Karagianni	writing original draft preparation, methodology, funding acquisition, project administration
AUTH		Sofia Reppou
AUTH		Emmanouil Rigas
AUTH		Vicky Kalfa
AUTH		Evaggelia Romanopoulou
AUTH		Despoina Mantziari
AUTH		Petridis George
CEL	Methodology	Carmela Occhipinti	Methodology
CEL	Investigation	Lorena Volpini	Investigation
CEL	Methodology	Francesca Morpurgo	Methodology
CEL	Investigation	Valerio Prosseda	Investigation
CEL	Investigation	Tetiana Vasylieva	Investigation
CEL	Investigation	Luca Mattei	Investigation
CERTH	Supervision	Konstantinos Votis	supervision
CERTH	Resources	Nikolaos Laloumis	Resources
CERTH	Investigation	Sofia Segkouli	Investigation
CERTH	Software	Panagiotis Lepentsiotis	Software
CERTH	Visualization	Avraam Tepelidis	Visualization
CERTH	Software	Stelios Kokkas	Software
CING	Investigation	Archontia Adamou	Investigation, Writing - Review & Editing
CING	Supervision	Andreas Koupparis	supervision, Methodology, Investigation, Conceptualization, Writing - Review & Editing
CING	Supervision	Eleni Zamba Papanicolaou	Supervision, Methodology, Investigation, Conceptualization, Writing - Review & Editing
CING	Supervision	George Spyrou	Supervision, Methodology, Investigation, Conceptualization, Writing - Review & Editing
CING	Supervision	Menelaos Pipis	Supervision, Methodology, Investigation, Conceptualization, Writing - Review & Editing
CING	Investigation	Astero Constantinou	investigation, Writing - Review & Editing, methodology
CING	Investigation	Margarita Zachariou	investigation, Formal analysis, Writing - Review & Editing
CING	Investigation	Christiana Christodoulou	investigation, Formal analysis, Writing - Review & Editing
CING	Investigation	Dimitris Sokratous	investigation, Writing - Review & Editing
CING	Methodology	Eleni Demetriou	methodology, Investigation, Writing - Review & Editing
CING	Investigation	Gavriella Alexandrou	investigation, Writing - Review & Editing
CING	Methodology	Ioanna Kousiappa	methodology, Investigation, Writing - Review & Editing
CING	Investigation	Marios Tomazou	investigation, Formal analysis, Writing - Review & Editing
CING	Formal Analysis	Eleni Loizidou	formal analysis, Methodology, Data curation, Investigation, Writing - Original draft & Preparation
CING	Investigation	Ellina Soteroulla	investigation, Methodology, Data curation, Formal analysis, Writing - Original draft & Preparation
CUT	Methodology	Andreas Andreou	Methodology
CUT	Investigation	Efthyvoulos Kyriacou	Investigation
CUT	Methodology	Constantinos Stylianou	Methodology
CUT	Investigation	Andreas Christoforou	Investigation
DEPAN	Writing – Review & Editing	Athanasios Politis
DEPAN	Conceptualization	Tanya Kyriakidou
EBIT	Data Curation	Marco Fruscione
EHTEL	Project Administration	Marc Lange
EHTEL	Writing – Review & Editing	Luc Nicolas	Conceptulization, Writing – Original Draft Preparation, Writing – Review & Editing, otject coordinator
EHTEL	Project Administration	Sophia Schelette
EHTEL	Project Administration	Salima Ounoughi
EHTEL	Writing – Review & Editing	Sara Canella	methodology, Writing - Review & Editing
EHTEL	Writing – Review & Editing	Irina Lascar	Resources, Wrting Review & Editing
EHTEL	Writing – Review & Editing	Diane Whitehouse
FhG	Supervision	Alexander Scherrer
FhG	Validation	Maximilian Pilz
FhG	Validation	Jonas Flechsig
FhG	Validation	Murray Heymann
FPG	Visualization	Camillo Marra	vizialisation, project administation, funding acquisition, conceptualisation, writing-review and editing
FPG	Investigation	Noemi Martellacci	investigation, supervision, investigation
FPG	Writing – Review & Editing	Saverio Gravina	writing-review & editing, supervision, resources
FPG	Conceptualization	Guido Maria Giuffrè	conceptualisation, project administration, funding acquisition, writing-original draft preparation
FPG	Data Curation	Jacopo Lenkowicz	supervision, investigation
FPG	Formal Analysis	Andrada Mihaela Tudor	supervision, investigation
FTSS	Project Administration	Carla Alvarez Costa	project administation, conceptualization
FTSS	Methodology	Susanna Ausso Trias	methodology, validation
FTSS	Project Administration	Alix González	project administation, conceptualization
FTSS	Conceptualization	Ana Belén Callado	conceptualization
FTSS	Methodology	Vaneza Gomez	methodology, validation
FTSS	Project Administration	Olalla Aramburu Cabada	project administation, conceptualization
FTSS		Erik Andrés
FTSS	Methodology	Toni Berenguer Llergo	methodology, validation
FTSS	Data Curation	Shulei Huang	data curation
FTSS	Conceptualization	Gina Palau	conceptualization
GDMH	Writing – Review & Editing	Alfredo Cesario	Writing – Review & Editing
GDMH	Conceptualization	Giovanna Giuffre	Conceptualization
GDMH	Methodology	Rebecca Iacopini	Methodology
GDMH	Visualization	Stefano Barzellotti	Visualization
GDMH	Project Administration	Marta Onniboni	Project Administration
INTRAS	Resources	Ana Vizcaíno Martínez	Resources
INTRAS	Project Administration	Irene Medina	Project Administration
INTRAS	Project Administration	Mª José Hernández Echegaray	Project Administration
INTRAS	Methodology	Rosa Almeida	Methodology
INTRAS	Conceptualization	Raquel Losada Durán	Conceptualization
INTRAS	Validation	Marta García Rodríguez	validation
INTRAS	Methodology	Fátima González	Methodology
INTRAS	Methodology	Sofía Ballesteros	Methodology
INTRAS	Software	María Teresa Cid Bartolomé	Software
iSPRINT	Writing – Original Draft Preparation	Aristodemos Pnevmatikakis	Resources, Writing – Review & Editing
iSPRINT	Writing – Review & Editing	Sofoklis Kyriazakos	Resources, Writing – Review & Editing
iSPRINT	Conceptualization	Nellie Angelova	Resources, Writing – Review & Editing
ITML	Funding Acquisition	George Bravos	Funding Acquisition, Conceptualization, Resources
ITML	Supervision	Manolis Falelakis	Supervision, Methodology, Investigation, Conceptualization
ITML	Formal Analysis	Lampros Argyriou	formal analysis, Software
ITML	Project Administration	Emmanouil Orfanakis	Project Administration
LXS	Supervision	Pavlos Kranas	Supervision, Methodology, Investigation, Conceptualization
LXS	Validation	Javier Carredano	validation
LXS	Supervision	Ricardo Jimenez-Peris	supervision
MAG	Writing – Original Draft Preparation	Paris Laras
MAG	Project Administration	Manolis Terovitis
MAG	Writing – Review & Editing	Sotiris Athanassopoulos
MAG	Conceptualization	Stelios Pantelopoulos
MAG	Software	Thanos Karantjias
MAG	Formal Analysis	Despina Psimaris
MAG	Funding Acquisition	Cesare Cappio Borlino
MAG	Investigation	Andrea Melis
MAG	Methodology	Remo Pomposini
MAG	Project Administration	Gino Origlia
MAG	Resources	Francesco Macrì
MAG	Software	Consuelo Filice
MAG	Supervision	Carmelo Marasco
MAG	Validation	Alessandro Terribile
MCS	Visualization	Hartmut Tillil
MCS	Writing – Original Draft Preparation	Fihmi Mousa
MCS	Writing – Review & Editing	Celin Mousa
MCS	Conceptualization	Emilio Cuba
MCS	Data Curation	Robert Zifrid
MCS	Formal Analysis	Sarkis Seridarian
MFU	conceptualization	Gorazd Drevensek	conceptualization
MFU	conceptualization	Teja Štrempfel	conceptualization
MFU	conceptualization	Martina Drevenšek	conceptualization
MFU	Conceptualization	Luka Hočevar	conceptualization
MFU	conceptualization	Manca Kosmac Vrabec	conceptualization
MFU	Conceptualization	Tomaž Hitij	conceptualization
MFU	conceptualization	Jakob Sajovic	conceptualization
MUL	Resources	Konrad Rejdak
MUL	Software	Aleksandra Dunin-Wilczyńska
MUL	Supervision	Mikus Adriana
NEWCO	Project Administration	Ioannis Dontas	Project Administration, writing-review & editing
NEWCO	Investigation	Konstantinos Voukydis	Investigation, writing-original draft preparation, visualization
NEWCO	Methodology	Manolis Chrysostalis	methodology, writing-original draft preparation
NKUA	Writing – Review & Editing	Eva Ntanasi	Data Curation, investigation, methodology, writing-review & editing, validation
NKUA	Conceptualization	Nikolaos Scarmeas	supervision, writing-review & editing, vizualisation, validation, methodology, investigation, data curation
NKUA	Data Curation	Eirini Mamalaki	Data Curation, investigation, methodology, writing-review & editing
NKUA	Formal Analysis	Nikoletta Geronikola	Data Curation, investigation, methodology, writing-review & editing
NTNU	Funding Acquisition	Anne Nymoen
NTNU	Supervision	Sokratis Katsikas	Supervision
NTNU	Investigation	Georgios Spathoulas	supervision, methodology
NTNU	Investigation	Frode Van Der Laak	Investigation, Resources
ONMI	Resources	Sander van Berlo
Q-PLAN	Writing – Review & Editing	Maya Gerotziafa	Writing – Review & Editing
Q-PLAN	Writing – Review & Editing	Michail A. Mitsouridis	Writing – Review & Editing
ROP	Validation	Marius Staicu
ROP	Visualization	Ciprian Candea
ROP	Writing – Original Draft Preparation	Gabriela Candea
RSCN	Resources	Maddalena Illario	Resources, Writing – Review & Editing
RSCN	Resources	Ana Maria Carriazo Perez De Guzman	Resources, Writing – Review & Editing
RSCN	Supervision	Pablo Gòmez Conejo	Supervision
RSCN	Writing – Review & Editing	Vincenzo De Luca	Resources, Writing – Review & Editing
RSCN	Conceptualization	Silvia Bossio De Stefano	Project administration
STR	Writing – Review & Editing	Athos Antoniades	conceptualization, project administration, funding acquisition, methodology, investigation, supervision
STR	Project Administration	Emily Charalambous	Project Administration, methodology
STR	Formal Analysis	Paris Vogazianos	formal analysis, methodolopy
STR	Visualization	Federica Tozzi	Vizualization
STR	Formal Analysis	Dimitris Vraxnos	Formal Analysis
STR	Writing – Review & Editing	Cameron Brown	Writing-Review & Editing, methodology,
STR	Formal Analysis	Konstantinos Charilaou	Formal Analysis
STR	Project Administration	Maria Kedariti	Project Administration
STR	Formal Analysis	Aristos Aristodemou	Formal Analysis
TiU/JADS	Project Administration	Willem-Jan van der Heuvel	Project administation
TiU/JADS	Writing – Original Draft Preparation	Nemania Borovits	writing original draft preparation
TiU/JADS	Resources	Mirella Sangiovanni	Resources
TiU/JADS	Supervision	Borbála Pőcze	Supervision
UBI		Dimitris Alexandrou
UBI	Writing – Review & Editing	Kostis Perakis	Writing – Review & Editing
UBI		Thanassis Bouras
UBI	Writing – Review & Editing	Aris Tsitiridis	Writing – Review & Editing
UBI		Dimitris Bouras
UBI		Stylianos Georgalas
UBI	Writing – Review & Editing	Georgios Klados	Writing – Review & Editing
UBI		Metai Endrit
UNIMAN	Investigation	Yicong Huang	Investigation, methodology
UNIMAN	Methodology	Artitaya Lophatananon	Methodology, investigation, administration
UNIMAN	Project Administration	Kenneth Muir	Project Administation, methodology, investigation
UNIMAN	Resources	Sunny Yang	investigation, methodology
UNIMAN	Resources	Graham Tilston	investigation, methodology
UPAT	Supervision	Dimitrios Tsoukalos
UPAT	Validation	Dimitrios Tsolis
UPAT	Visualization	Spiros Likothanassis
UPAT	Writing – Original Draft Preparation	Dimitrios Koutsomitropoulos
UPRC	Writing – Review & Editing	Dimosthenis Kyriazis	Project Administration, Funding Acquisition
UPRC	Conceptualization	Emmanouil Alexakis	Conceptualization, Methodology
UPRC	Data Curation	George Manias	Project Administration, Funding Acquisition, Methodology, Writing – Original Draft Preparation
UPRC	Formal Analysis	Spiros (Spyridon) Kleftakis	Investigation, Resources
UPRC	Funding Acquisition	Agapi Fatsi	Funding Acquisition, Conceptualization
VSTE	Investigation	David Krivec	Investigation, methodology
VSTE	Methodology	Spela Glisovic	Methodology,investigation
WR	Project Administration	Davide Casarin	Project Administration
WR	Resources	Alba Granados-Aguero	Resources
WR	Software	Giulia Zendron	Software
WR	Supervision	Yannis Kostopoulos	Supervision, methodology, writing-review & editing
WR	Validation	Katerina Tsarava	validation
WR	Visualization	Lottie Boas	Visualization
